# Supplementary material for: Computational Exploration of the Effects of Mutations on GABA Aminotransferase in GABA Aminotransferase Deficiency
Source: Int J Mol Sci. 2023 Jun 30;24(13):10933. doi: 10.3390/ijms241310933 (PMC10342115; doi:10.3390/ijms241310933)
Supplement: Supplementary file 1 [file ijms-24-10933-s001.zip]

Archive with 1 entries (1 files):
- ijms-2453176-supplementary.pdf
